# Supplementary material for: Integrative competing endogenous RNA network analyses identify novel lncRNA and genes implicated in metastatic breast cancer
Source: Sci Rep. 2023 Feb 10;13:2423. doi: 10.1038/s41598-023-29585-x (PMC9918521; doi:10.1038/s41598-023-29585-x)
Supplement: Supplementary file 1 — Supplementary Information. [file 41598_2023_29585_MOESM1_ESM.xlsx]

## Sheet: Table S1
Integrative competing endogenous RNA network analyses identify novel lncRNA and genes implicated in metastatic breast cancer Dulari K. Jayarathna, Miguel E. Rentería, Jyotsna Batra, & Neha S. Gandhi*
Table S1. Competing endogenous RNA networks for stage I breast cancer
lncRNA	Gene	miRNA	Corr	P-value
MAGI2-AS3	CCDC80	hsa-miR-374b-5p	0.78956	0.00897765
MAGI2-AS3	CCDC80	hsa-miR-374a-5p	0.78956	0.00897765
MAGI2-AS3	DLC1	hsa-miR-374b-5p	0.762392	0.00989218
MAGI2-AS3	DLC1	hsa-miR-374a-5p	0.762392	0.00989218
MAGI2-AS3	CAV2	hsa-miR-374b-5p	0.741656	0.0085245
MAGI2-AS3	CAV2	hsa-miR-374a-5p	0.741656	0.0085245
MAGI2-AS3	MYLK	hsa-miR-374b-5p	0.710819	0.00793927
MAGI2-AS3	MYLK	hsa-miR-374a-5p	0.710819	0.00793927
MAGI2-AS3	BACH2	hsa-miR-374b-5p	0.68333	0.0113314
MAGI2-AS3	BACH2	hsa-miR-374a-5p	0.68333	0.0113314
MAGI2-AS3	AVPR1A	hsa-miR-374b-5p	0.671372	0.0099852
MAGI2-AS3	AVPR1A	hsa-miR-374a-5p	0.671372	0.0099852
MAGI2-AS3	ACSL4	hsa-miR-374b-5p	0.651624	0.0217009
MAGI2-AS3	ACSL4	hsa-miR-374a-5p	0.651624	0.0217009
MAGI2-AS3	SPRY2	hsa-miR-374b-5p	0.64483	0.00990462
MAGI2-AS3	SPRY2	hsa-miR-374a-5p	0.64483	0.00990462
MAGI2-AS3	EPB41L2	hsa-miR-374b-5p	0.63872	0.00990462
MAGI2-AS3	EPB41L2	hsa-miR-374a-5p	0.63872	0.00990462
MAGI2-AS3	DST	hsa-miR-374b-5p	0.638707	0.00688575
MAGI2-AS3	DST	hsa-miR-374a-5p	0.638707	0.00688575
MAGI2-AS3	NR3C1	hsa-miR-374b-5p	0.631106	0.00801746
MAGI2-AS3	NR3C1	hsa-miR-374a-5p	0.631106	0.00801746
MAGI2-AS3	TMTC1	hsa-miR-374b-5p	0.626495	0.001343
MAGI2-AS3	TMTC1	hsa-miR-374a-5p	0.626495	0.001343
MAGI2-AS3	PDZD2	hsa-miR-374b-5p	0.606282	0.00656673
MAGI2-AS3	PDZD2	hsa-miR-374a-5p	0.606282	0.00656673
MAGI2-AS3	ABCG2	hsa-miR-374b-5p	0.585181	0.00113016
MAGI2-AS3	ABCG2	hsa-miR-374a-5p	0.585181	0.00113016
MAGI2-AS3	PTPN14	hsa-miR-374b-5p	0.568726	0.000132186
MAGI2-AS3	PTPN14	hsa-miR-374a-5p	0.568726	0.000132186
MAGI2-AS3	BMP2	hsa-miR-374b-5p	0.55241	0.00145369
MAGI2-AS3	BMP2	hsa-miR-374a-5p	0.55241	0.00145369
MAGI2-AS3	PRKCA	hsa-miR-374b-5p	0.543392	0.0222824
MAGI2-AS3	PRKCA	hsa-miR-374a-5p	0.543392	0.0222824
HCG11	PLD1	hsa-miR-590-3p	0.513	0.00694172
MAGI2-AS3	UST	hsa-miR-374b-5p	0.510061	0.00694172
MAGI2-AS3	UST	hsa-miR-374a-5p	0.510061	0.00694172
MAGI2-AS3	RHOQ	hsa-miR-374b-5p	0.486462	0.00694172
MAGI2-AS3	RHOQ	hsa-miR-374a-5p	0.486462	0.00694172
MAGI2-AS3	DUSP6	hsa-miR-374b-5p	0.481795	0.00109027
MAGI2-AS3	DUSP6	hsa-miR-374a-5p	0.481795	0.00109027
MAGI2-AS3	BTBD11	hsa-miR-374b-5p	0.4514	0.000648599
MAGI2-AS3	BTBD11	hsa-miR-374a-5p	0.4514	0.000648599
MAGI2-AS3	ACSL1	hsa-miR-374a-5p	0.450184	0.0315658
MAGI2-AS3	KCNC4	hsa-miR-374b-5p	0.425204	5.5879e-05
MAGI2-AS3	KCNC4	hsa-miR-374a-5p	0.425204	5.5879e-05
MAGI2-AS3	MID1	hsa-miR-374b-5p	0.415871	0.00617169
MAGI2-AS3	MID1	hsa-miR-374a-5p	0.415871	0.00617169

## Sheet: Table S2
Table S2. Competing endogenous RNA networks for stage II breast cancer
lncRNA	Gene	miRNA	Corr	P-value
MAGI2-AS3	CCDC80	hsa-miR-374b-5p	0.78956	0.00897765
MAGI2-AS3	CCDC80	hsa-miR-374a-5p	0.78956	0.00897765
MAGI2-AS3	DLC1	hsa-miR-374b-5p	0.762392	0.00989218
MAGI2-AS3	DLC1	hsa-miR-374a-5p	0.762392	0.00989218
MAGI2-AS3	CAV2	hsa-miR-374b-5p	0.741656	0.0085245
MAGI2-AS3	CAV2	hsa-miR-374a-5p	0.741656	0.0085245
MAGI2-AS3	MYLK	hsa-miR-374b-5p	0.710819	0.00793927
MAGI2-AS3	MYLK	hsa-miR-374a-5p	0.710819	0.00793927
MAGI2-AS3	BACH2	hsa-miR-374b-5p	0.68333	0.0113314
MAGI2-AS3	BACH2	hsa-miR-374a-5p	0.68333	0.0113314
MAGI2-AS3	AVPR1A	hsa-miR-374b-5p	0.671372	0.0099852
MAGI2-AS3	AVPR1A	hsa-miR-374a-5p	0.671372	0.0099852
MAGI2-AS3	ACSL4	hsa-miR-374b-5p	0.651624	0.0217009
MAGI2-AS3	ACSL4	hsa-miR-374a-5p	0.651624	0.0217009
MAGI2-AS3	SPRY2	hsa-miR-374b-5p	0.64483	0.00990462
MAGI2-AS3	SPRY2	hsa-miR-374a-5p	0.64483	0.00990462
MAGI2-AS3	EPB41L2	hsa-miR-374b-5p	0.63872	0.00990462
MAGI2-AS3	EPB41L2	hsa-miR-374a-5p	0.63872	0.00990462
MAGI2-AS3	DST	hsa-miR-374b-5p	0.638707	0.00688575
MAGI2-AS3	DST	hsa-miR-374a-5p	0.638707	0.00688575
MAGI2-AS3	NR3C1	hsa-miR-374b-5p	0.631106	0.00801746
MAGI2-AS3	NR3C1	hsa-miR-374a-5p	0.631106	0.00801746
MAGI2-AS3	TMTC1	hsa-miR-374b-5p	0.626495	0.001343
MAGI2-AS3	TMTC1	hsa-miR-374a-5p	0.626495	0.001343
MAGI2-AS3	PDZD2	hsa-miR-374b-5p	0.606282	0.00656673
MAGI2-AS3	PDZD2	hsa-miR-374a-5p	0.606282	0.00656673
MAGI2-AS3	ABCG2	hsa-miR-374b-5p	0.585181	0.00113016
MAGI2-AS3	ABCG2	hsa-miR-374a-5p	0.585181	0.00113016
MAGI2-AS3	PTPN14	hsa-miR-374b-5p	0.568726	0.000132186
MAGI2-AS3	PTPN14	hsa-miR-374a-5p	0.568726	0.000132186
MAGI2-AS3	LPAR1	hsa-miR-374b-5p	0.5584	0.00146032
MAGI2-AS3	LPAR1	hsa-miR-374a-5p	0.5584	0.00146032
MAGI2-AS3	BMP2	hsa-miR-374b-5p	0.55241	0.00145369
MAGI2-AS3	BMP2	hsa-miR-374a-5p	0.55241	0.00145369
MAGI2-AS3	PRKCA	hsa-miR-374b-5p	0.543392	0.0222824
MAGI2-AS3	PRKCA	hsa-miR-374a-5p	0.543392	0.0222824
HCG11	PLD1	hsa-miR-590-3p	0.513	0.00608995
MAGI2-AS3	UST	hsa-miR-374b-5p	0.510061	0.000804166
MAGI2-AS3	UST	hsa-miR-374a-5p	0.510061	0.000804166
XIST	ACER2	hsa-miR-202-3p	0.498806	0.00466327
XIST	ACER2	hsa-let-7a-5p	0.498806	0.00466327
XIST	ACER2	hsa-miR-196a-5p	0.498806	0.00466327
XIST	ACER2	hsa-let-7i-5p	0.498806	0.00466327
XIST	ACER2	hsa-miR-4500	0.498806	0.00466327
XIST	ACER2	hsa-let-7e-5p	0.498806	0.00466327
XIST	ACER2	hsa-let-7c-5p	0.498806	0.00466327
XIST	ACER2	hsa-let-7b-5p	0.498806	0.00466327
XIST	ACER2	hsa-let-7g-5p	0.498806	0.00466327
XIST	ACER2	hsa-miR-4458	0.498806	0.00466327
XIST	ACER2	hsa-miR-196b-5p	0.498806	0.00466327
XIST	ACER2	hsa-let-7f-5p	0.498806	0.00466327
XIST	ACER2	hsa-let-7d-5p	0.498806	0.00466327
XIST	ACER2	hsa-miR-98-5p	0.498806	0.00466327
XIST	USP53	hsa-miR-200a-3p	0.497605	0.000641262
XIST	USP53	hsa-miR-141-3p	0.497605	0.000641262
XIST	USP53	hsa-miR-16-5p	0.497605	0.000641262
XIST	USP53	hsa-miR-15a-5p	0.497605	0.000641262
XIST	USP53	hsa-miR-195-5p	0.497605	0.000641262
XIST	USP53	hsa-miR-497-5p	0.497605	0.000641262
XIST	USP53	hsa-miR-15b-5p	0.497605	0.000641262
XIST	USP53	hsa-miR-30b-5p	0.497605	0.000641262
XIST	USP53	hsa-miR-424-5p	0.497605	0.000641262
XIST	AHNAK	hsa-miR-324-5p	0.493905	0.0265344
XIST	AHNAK	hsa-miR-335-5p	0.493905	0.0265344
XIST	AHNAK	hsa-miR-421	0.493905	0.0265344
MAGI2-AS3	RHOQ	hsa-miR-374b-5p	0.486462	0.00694172
MAGI2-AS3	RHOQ	hsa-miR-374a-5p	0.486462	0.00694172
MAGI2-AS3	DUSP6	hsa-miR-374b-5p	0.481795	0.00109027
MAGI2-AS3	DUSP6	hsa-miR-374a-5p	0.481795	0.00109027
XIST	SYNE1	hsa-miR-9-5p	0.475255	7.69104e-10
XIST	SYNE1	hsa-miR-124-3p	0.475255	7.69104e-10
XIST	SYNE1	hsa-let-7b-5p	0.475255	7.69104e-10
MAGI2-AS3	SESN3	hsa-miR-374b-5p	0.467377	0.00626021
MAGI2-AS3	SESN3	hsa-miR-374a-5p	0.467377	0.00626021
XIST	CPED1	hsa-miR-10a-5p	0.465457	0.000518134
XIST	CPED1	hsa-let-7b-5p	0.465457	0.000518134
MAGI2-AS3	BTBD11	hsa-miR-374b-5p	0.4514	0.000648599
MAGI2-AS3	BTBD11	hsa-miR-374a-5p	0.4514	0.000648599
MAGI2-AS3	ACSL1	hsa-miR-374a-5p	0.450184	0.0315658
MAGI2-AS3	MEIS1	hsa-miR-374b-5p	0.443196	0.00137177
MAGI2-AS3	MEIS1	hsa-miR-374a-5p	0.443196	0.00137177
XIST	SEMA3C	hsa-miR-98-5p	0.442939	0.00201528
XIST	SEMA3C	hsa-miR-374b-5p	0.442939	0.00201528
PVT1	PGP	hsa-miR-93-5p	0.44175	0.000879423
XIST	LEPR	hsa-miR-200c-3p	0.440788	0.00489993
XIST	LEPR	hsa-miR-335-5p	0.440788	0.00489993
XIST	PLSCR4	hsa-miR-16-5p	0.438963	0.000621464
XIST	PLSCR4	hsa-miR-124-3p	0.438963	0.000621464
XIST	PLSCR4	hsa-miR-425-5p	0.438963	0.000621464
XIST	PLSCR4	hsa-miR-15b-5p	0.438963	0.000621464
XIST	PLSCR4	hsa-miR-335-5p	0.438963	0.000621464
AC093010.3	NR3C1	hsa-miR-4735-3p	0.433697	1.01055e-07
AC093010.3	NR3C1	hsa-miR-18a-5p	0.433697	1.01055e-07
AC093010.3	NR3C1	hsa-miR-18b-5p	0.433697	1.01055e-07
XIST	MYCBP2	hsa-miR-196a-5p	0.428317	4.61325e-06
XIST	MYCBP2	hsa-miR-17-5p	0.428317	4.61325e-06
XIST	MYCBP2	hsa-miR-92a-3p	0.428317	4.61325e-06
XIST	MYCBP2	hsa-miR-377-3p	0.428317	4.61325e-06
XIST	MYCBP2	hsa-miR-15b-5p	0.428317	4.61325e-06
MAGI2-AS3	KCNC4	hsa-miR-374b-5p	0.425204	5.5879e-05
MAGI2-AS3	KCNC4	hsa-miR-374a-5p	0.425204	5.5879e-05
MAGI2-AS3	MID1	hsa-miR-374b-5p	0.415871	0.00617169
MAGI2-AS3	MID1	hsa-miR-374a-5p	0.415871	0.00617169
XIST	CHL1	hsa-miR-181a-5p	0.413807	0.0305468
XIST	CHL1	hsa-miR-132-3p	0.413807	0.0305468
XIST	CHL1	hsa-miR-10a-5p	0.413807	0.0305468
XIST	CHL1	hsa-miR-335-5p	0.413807	0.0305468
AC093010.3	DAAM2	hsa-miR-18a-5p	0.409374	0.00443946
AC093010.3	DAAM2	hsa-miR-18b-5p	0.409374	0.00443946
XIST	THRB	hsa-miR-200a-3p	0.409207	0.000112038
XIST	THRB	hsa-miR-101-3p	0.409207	0.000112038
XIST	THRB	hsa-miR-320d	0.409207	0.000112038
XIST	THRB	hsa-miR-320c	0.409207	0.000112038
XIST	THRB	hsa-miR-27a-3p	0.409207	0.000112038
XIST	THRB	hsa-miR-4429	0.409207	0.000112038
XIST	THRB	hsa-miR-155-5p	0.409207	0.000112038
XIST	THRB	hsa-miR-425-5p	0.409207	0.000112038
XIST	THRB	hsa-miR-204-5p	0.409207	0.000112038
XIST	CYBRD1	hsa-miR-17-5p	0.402149	0.0116509
XIST	CYBRD1	hsa-miR-20a-5p	0.402149	0.0116509
XIST	CYBRD1	hsa-miR-92a-3p	0.402149	0.0116509
XIST	CYBRD1	hsa-miR-301a-3p	0.402149	0.0116509
XIST	CYBRD1	hsa-miR-519d-3p	0.402149	0.0116509
XIST	CYBRD1	hsa-miR-124-3p	0.402149	0.0116509
XIST	CYBRD1	hsa-miR-93-5p	0.402149	0.0116509
XIST	CYBRD1	hsa-miR-106b-5p	0.402149	0.0116509
XIST	CYBRD1	hsa-miR-20b-5p	0.402149	0.0116509

## Sheet: Table S3
Table S3. Competing endogenous RNA networks for stage III breast cancer
lncRNA	Gene	miRNA	Corr	P-value
MAGI2-AS3	CCDC80	hsa-miR-128-3p	0.78956	0.00897765
MAGI2-AS3	DLC1	hsa-miR-374a-5p	0.762392	0.00989218
MAGI2-AS3	DLC1	hsa-miR-374b-5p	0.762392	0.00989218
MAGI2-AS3	CAV2	hsa-miR-374b-5p	0.741656	0.0085245
MAGI2-AS3	CAV2	hsa-miR-374a-5p	0.741656	0.0085245
MAGI2-AS3	MYLK	hsa-miR-374b-5p	0.710819	0.00793927
MAGI2-AS3	MYLK	hsa-miR-374a-5p	0.710819	0.00793927
MAGI2-AS3	BACH2	hsa-miR-374a-5p	0.68333	0.0113314
MAGI2-AS3	BACH2	hsa-miR-374b-5p	0.68333	0.0113314
MAGI2-AS3	AVPR1A	hsa-miR-374b-5p	0.671372	0.0099852
MAGI2-AS3	AVPR1A	hsa-miR-374a-5p	0.671372	0.0099852
MAGI2-AS3	ACSL4	hsa-miR-374b-5p	0.651624	0.0217009
MAGI2-AS3	ACSL4	hsa-miR-374a-5p	0.651624	0.0217009
MAGI2-AS3	SPRY2	hsa-miR-374b-5p	0.64483	0.00997941
MAGI2-AS3	SPRY2	hsa-miR-374a-5p	0.64483	0.00997941
MAGI2-AS3	EPB41L2	hsa-miR-374b-5p	0.63872	0.00990462
MAGI2-AS3	EPB41L2	hsa-miR-374a-5p	0.63872	0.00990462
MAGI2-AS3	DST	hsa-miR-374b-5p	0.638707	0.00688575
MAGI2-AS3	DST	hsa-miR-374a-5p	0.638707	0.00688575
MAGI2-AS3	NR3C1	hsa-miR-374b-5p	0.631106	0.00801746
MAGI2-AS3	NR3C1	hsa-miR-374a-5p	0.631106	0.00801746
MAGI2-AS3	TMTC1	hsa-miR-374b-5p	0.626495	0.001343
MAGI2-AS3	TMTC1	hsa-miR-374a-5p	0.626495	0.001343
MAGI2-AS3	PDZD2	hsa-miR-374b-5p	0.606282	0.00656673
MAGI2-AS3	PDZD2	hsa-miR-374a-5p	0.606282	0.00656673
MAGI2-AS3	ABCG2	hsa-miR-374a-5p	0.585181	0.00113016
MAGI2-AS3	ABCG2	hsa-miR-374b-5p	0.585181	0.00113016
MAGI2-AS3	PTPN14	hsa-miR-374b-5p	0.568726	0.000132186
MAGI2-AS3	PTPN14	hsa-miR-374a-5p	0.568726	0.000132186
MAGI2-AS3	BMP2	hsa-miR-374b-5p	0.55241	0.00145369
MAGI2-AS3	BMP2	hsa-miR-374a-5p	0.55241	0.00145369
MAGI2-AS3	PRKCA	hsa-miR-374b-5p	0.543392	0.0222824
MAGI2-AS3	PRKCA	hsa-miR-374a-5p	0.543392	0.0222824
HCG11	PLD1	hsa-miR-590-3p	0.513	0.00608995
MAGI2-AS3	UST	hsa-miR-374a-5p	0.510061	0.000804166
MAGI2-AS3	UST	hsa-miR-374b-5p	0.510061	0.000804166
XIST	USP53	hsa-miR-128-3p	0.497605	0.000641262
XIST	USP53	hsa-miR-590-3p	0.497605	0.000641262
XIST	USP53	hsa-miR-17-5p	0.497605	0.000641262
XIST	USP53	hsa-miR-20a-5p	0.497605	0.000641262
XIST	USP53	hsa-miR-374b-5p	0.497605	0.000641262
XIST	USP53	hsa-miR-374a-5p	0.497605	0.000641262
XIST	AHNAK	hsa-miR-374b-5p	0.493905	0.0265344
XIST	AHNAK	hsa-miR-374a-5p	0.493905	0.0265344
MAGI2-AS3	RHOQ	hsa-miR-374b-5p	0.486462	0.00694172
MAGI2-AS3	RHOQ	hsa-miR-374a-5p	0.486462	0.00694172
MAGI2-AS3	DUSP6	hsa-miR-374b-5p	0.481795	0.00109027
MAGI2-AS3	DUSP6	hsa-miR-374a-5p	0.481795	0.00109027
XIST	SYNE1	hsa-miR-128-3p	0.475255	7.69104e-10
MAGI2-AS3	SESN3	hsa-miR-374b-5p	0.467377	0.00626021
MAGI2-AS3	SESN3	hsa-miR-374a-5p	0.467377	0.00626021
XIST	CPED1	hsa-miR-128-3p	0.465457	0.000518134
MAGI2-AS3	BTBD11	hsa-miR-374b-5p	0.4514	0.000648599
MAGI2-AS3	BTBD11	hsa-miR-374a-5p	0.4514	0.000648599
MAGI2-AS3	ACSL1	hsa-miR-374b-5p	0.450184	0.0315658
MAGI2-AS3	MEIS1	hsa-miR-374b-5p	0.443196	0.00137177
MAGI2-AS3	MEIS1	hsa-miR-374a-5p	0.443196	0.00137177
XIST	SEMA3C	hsa-miR-374a-5p	0.442939	0.00201528
XIST	SEMA3C	hsa-miR-374b-5p	0.442939	0.00201528
PVT1	PGP	hsa-miR-374a-5p	0.44175	0.000879423
XIST	LEPR	hsa-miR-374a-5p	0.440788	0.00489993
XIST	LEPR	hsa-miR-374b-5p	0.440788	0.00489993
XIST	PLSCR4	hsa-miR-374a-5p	0.438963	0.000621464
XIST	PLSCR4	hsa-miR-374b-5p	0.438963	0.000621464
AC093010.3	NR3C1	hsa-miR-4735-3p	0.433697	1.01055e-07
AC093010.3	NR3C1	hsa-miR-18a-5p	0.433697	1.01055e-07
AC093010.3	NR3C1	hsa-miR-18b-5p	0.433697	1.01055e-07
XIST	MYCBP2	hsa-miR-374a-5p	0.428317	4.61325e-06
XIST	MYCBP2	hsa-miR-374b-5p	0.428317	4.61325e-06
MAGI2-AS3	KCNC4	hsa-miR-374a-5p	0.425204	5.5879e-05
MAGI2-AS3	KCNC4	hsa-miR-374b-5p	0.425204	5.5879e-05
MAGI2-AS3	MID1	hsa-miR-374b-5p	0.415871	0.00617169
MAGI2-AS3	MID1	hsa-miR-374a-5p	0.415871	0.00617169
XIST	CHL1	hsa-miR-374b-5p	0.413807	0.0305468
XIST	CHL1	hsa-miR-374a-5p	0.413807	0.0305468
XIST	CHL1	hsa-miR-128-3p	0.413807	0.0305468
AC093010.3	DAAM2	hsa-miR-18a-5p	0.409374	0.00443946
AC093010.3	DAAM2	hsa-miR-18b-5p	0.409374	0.00443946
XIST	THRB	hsa-miR-374b-5p	0.409207	0.000112038
XIST	THRB	hsa-miR-374a-5p	0.409207	0.000112038
XIST	THRB	hsa-miR-128-3p	0.409207	0.000112038
XIST	CYBRD1	hsa-miR-128-3p	0.402149	0.0116509
XIST	CYBRD1	hsa-miR-590-3p	0.402149	0.0116509
XIST	CYBRD1	hsa-miR-17-5p	0.402149	0.0116509
XIST	CYBRD1	hsa-miR-20a-5p	0.402149	0.0116509
XIST	CYBRD1	hsa-miR-374b-5p	0.402149	0.0116509

## Sheet: Table S4
Table S4. Competing endogenous RNA networks for stage IV breast cancer
lncRNA	Gene	miRNA	Corr	P-value
MAGI2-AS3	CCDC80	hsa-miR-374b-5p	0.78956	0.00897765
MAGI2-AS3	CCDC80	hsa-miR-374a-5p	0.78956	0.00897765
MAGI2-AS3	DLC1	hsa-miR-374b-5p	0.762392	0.00989218
MAGI2-AS3	DLC1	hsa-miR-374a-5p	0.762392	0.00989218
MAGI2-AS3	CAV2	hsa-miR-374b-5p	0.741656	0.0085245
MAGI2-AS3	CAV2	hsa-miR-374a-5p	0.741656	0.0085245
MAGI2-AS3	MYLK	hsa-miR-374b-5p	0.710819	0.00793927
MAGI2-AS3	MYLK	hsa-miR-374a-5p	0.710819	0.00793927
MAGI2-AS3	BACH2	hsa-miR-374b-5p	0.68333	0.0113314
MAGI2-AS3	BACH2	hsa-miR-374a-5p	0.68333	0.0113314
MAGI2-AS3	AVPR1A	hsa-miR-374b-5p	0.671372	0.0099852
MAGI2-AS3	AVPR1A	hsa-miR-374a-5p	0.671372	0.0099852
MAGI2-AS3	ACSL4	hsa-miR-374b-5p	0.651624	0.0217009
MAGI2-AS3	ACSL4	hsa-miR-374a-5p	0.651624	0.0217009
MAGI2-AS3	SPRY2	hsa-miR-374b-5p	0.64483	0.00990462
MAGI2-AS3	SPRY2	hsa-miR-374a-5p	0.64483	0.00990462
MAGI2-AS3	EPB41L2	hsa-miR-374b-5p	0.63872	0.00990462
MAGI2-AS3	EPB41L2	hsa-miR-374a-5p	0.63872	0.00990462
MAGI2-AS3	DST	hsa-miR-374b-5p	0.638707	0.00688575
MAGI2-AS3	DST	hsa-miR-374a-5p	0.638707	0.00688575
MAGI2-AS3	NR3C1	hsa-miR-374b-5p	0.631106	0.00801746
MAGI2-AS3	NR3C1	hsa-miR-374a-5p	0.631106	0.00801746
MAGI2-AS3	TMTC1	hsa-miR-374b-5p	0.626495	0.001343
MAGI2-AS3	TMTC1	hsa-miR-374a-5p	0.626495	0.001343
MAGI2-AS3	PDZD2	hsa-miR-374b-5p	0.606282	0.00656673
MAGI2-AS3	PDZD2	hsa-miR-374a-5p	0.606282	0.00656673
MAGI2-AS3	ABCG2	hsa-miR-374b-5p	0.585181	0.00113016
MAGI2-AS3	ABCG2	hsa-miR-374a-5p	0.585181	0.00113016
MAGI2-AS3	PTPN14	hsa-miR-374b-5p	0.568726	0.000132186
MAGI2-AS3	PTPN14	hsa-miR-374a-5p	0.568726	0.000132186
MAGI2-AS3	LPAR1	hsa-miR-374b-5p	0.5584	0.00146032
MAGI2-AS3	LPAR1	hsa-miR-374a-5p	0.5584	0.00146032
MAGI2-AS3	BMP2	hsa-miR-374b-5p	0.55241	0.00145369
MAGI2-AS3	BMP2	hsa-miR-374a-5p	0.55241	0.00145369
MAGI2-AS3	PRKCA	hsa-miR-374b-5p	0.543392	0.0222824
MAGI2-AS3	PRKCA	hsa-miR-374a-5p	0.543392	0.0222824
HCG11	PLD1	hsa-miR-590-3p	0.513	0.00608995
MAGI2-AS3	UST	hsa-miR-374b-5p	0.510061	0.000804166
MAGI2-AS3	UST	hsa-miR-374a-5p	0.510061	0.000804166
XIST	ACER2	hsa-miR-202-3p	0.498806	0.00466327
XIST	ACER2	hsa-let-7a-5p	0.498806	0.00466327
XIST	ACER2	hsa-miR-196a-5p	0.498806	0.00466327
XIST	ACER2	hsa-let-7i-5p	0.498806	0.00466327
XIST	ACER2	hsa-miR-4500	0.498806	0.00466327
XIST	ACER2	hsa-let-7e-5p	0.498806	0.00466327
XIST	ACER2	hsa-let-7c-5p	0.498806	0.00466327
XIST	ACER2	hsa-let-7b-5p	0.498806	0.00466327
XIST	ACER2	hsa-let-7g-5p	0.498806	0.00466327
XIST	ACER2	hsa-miR-4458	0.498806	0.00466327
XIST	ACER2	hsa-miR-196b-5p	0.498806	0.00466327
XIST	ACER2	hsa-let-7f-5p	0.498806	0.00466327
XIST	ACER2	hsa-let-7d-5p	0.498806	0.00466327
XIST	ACER2	hsa-miR-98-5p	0.498806	0.00466327
XIST	USP53	hsa-miR-200a-3p	0.497605	0.000641262
XIST	USP53	hsa-miR-141-3p	0.497605	0.000641262
XIST	USP53	hsa-miR-16-5p	0.497605	0.000641262
XIST	USP53	hsa-miR-15a-5p	0.497605	0.000641262
XIST	USP53	hsa-miR-195-5p	0.497605	0.000641262
XIST	USP53	hsa-miR-497-5p	0.497605	0.000641262
XIST	USP53	hsa-miR-15b-5p	0.497605	0.000641262
XIST	USP53	hsa-miR-30b-5p	0.497605	0.000641262
XIST	USP53	hsa-miR-424-5p	0.497605	0.000641262
XIST	AHNAK	hsa-miR-324-5p	0.493905	0.0265344
XIST	AHNAK	hsa-miR-335-5p	0.493905	0.0265344
XIST	AHNAK	hsa-miR-421	0.493905	0.0265344
MAGI2-AS3	RHOQ	hsa-miR-374b-5p	0.486462	0.00694172
MAGI2-AS3	RHOQ	hsa-miR-374a-5p	0.486462	0.00694172
MAGI2-AS3	DUSP6	hsa-miR-374b-5p	0.481795	0.00109027
MAGI2-AS3	DUSP6	hsa-miR-374a-5p	0.481795	0.00109027
XIST	SYNE1	hsa-miR-9-5p	0.475255	7.69104e-10
XIST	SYNE1	hsa-miR-124-3p	0.475255	7.69104e-10
XIST	SYNE1	hsa-let-7b-5p	0.475255	7.69104e-10
MAGI2-AS3	SESN3	hsa-miR-374b-5p	0.467377	0.00626021
MAGI2-AS3	SESN3	hsa-miR-374a-5p	0.467377	0.00626021
XIST	CPED1	hsa-miR-10a-5p	0.465457	0.000518134
XIST	CPED1	hsa-let-7b-5p	0.465457	0.000518134
XIST	PRTG	hsa-miR-9-5p	0.45641	7.5688e-05
XIST	PRTG	hsa-let-7b-5p	0.45641	7.5688e-05
XIST	PCNX1	hsa-miR-17-5p	0.451699	7.98539e-06
XIST	PCNX1	hsa-miR-329-3p	0.451699	7.98539e-06
XIST	PCNX1	hsa-miR-590-3p	0.451699	7.98539e-06
XIST	PCNX1	hsa-miR-362-3p	0.451699	7.98539e-06
XIST	PCNX1	hsa-miR-374a-5p	0.451699	7.98539e-06
MAGI2-AS3	BTBD11	hsa-miR-374b-5p	0.4514	0.000648599
MAGI2-AS3	BTBD11	hsa-miR-374a-5p	0.4514	0.000648599
MAGI2-AS3	ACSL1	hsa-miR-374a-5p	0.450184	0.0315658
MAGI2-AS3	MEIS1	hsa-miR-374b-5p	0.443196	0.00137177
MAGI2-AS3	MEIS1	hsa-miR-374a-5p	0.443196	0.00137177
XIST	SEMA3C	hsa-miR-98-5p	0.442939	0.00201528
XIST	SEMA3C	hsa-miR-374b-5p	0.442939	0.00201528
PVT1	PGP	hsa-miR-93-5p	0.44175	0.000879423
XIST	LEPR	hsa-miR-200c-3p	0.440788	0.00489993
XIST	LEPR	hsa-miR-335-5p	0.440788	0.00489993
XIST	PLSCR4	hsa-miR-16-5p	0.438963	0.000621464
XIST	PLSCR4	hsa-miR-124-3p	0.438963	0.000621464
XIST	PLSCR4	hsa-miR-425-5p	0.438963	0.000621464
XIST	PLSCR4	hsa-miR-15b-5p	0.438963	0.000621464
XIST	PLSCR4	hsa-miR-335-5p	0.438963	0.000621464
TRAF3IP2-AS1	KLF5	hsa-miR-153-3p	0.438103	4.50817e-07
AC093010.3	NR3C1	hsa-miR-4735-3p	0.433697	1.01055e-07
AC093010.3	NR3C1	hsa-miR-18a-5p	0.433697	1.01055e-07
AC093010.3	NR3C1	hsa-miR-18b-5p	0.433697	1.01055e-07
XIST	MYCBP2	hsa-miR-196a-5p	0.428317	4.61325e-06
XIST	MYCBP2	hsa-miR-17-5p	0.428317	4.61325e-06
XIST	MYCBP2	hsa-miR-92a-3p	0.428317	4.61325e-06
XIST	MYCBP2	hsa-miR-377-3p	0.428317	4.61325e-06
XIST	MYCBP2	hsa-miR-15b-5p	0.428317	4.61325e-06
XIST	KDR	hsa-miR-200b-3p	0.426444	0.00302566
XIST	KDR	hsa-miR-200c-3p	0.426444	0.00302566
XIST	KDR	hsa-miR-16-5p	0.426444	0.00302566
XIST	KDR	hsa-miR-195-5p	0.426444	0.00302566
XIST	KDR	hsa-miR-15b-5p	0.426444	0.00302566
XIST	KDR	hsa-miR-335-5p	0.426444	0.00302566
MAGI2-AS3	KCNC4	hsa-miR-374b-5p	0.425204	5.5879e-05
MAGI2-AS3	KCNC4	hsa-miR-374a-5p	0.425204	5.5879e-05
MAGI2-AS3	MID1	hsa-miR-374b-5p	0.415871	0.00617169
MAGI2-AS3	MID1	hsa-miR-374a-5p	0.415871	0.00617169
HCG11	SGCB	hsa-miR-590-3p	0.414933	0.000965771
XIST	CHL1	hsa-miR-181a-5p	0.413807	0.0305468
XIST	CHL1	hsa-miR-132-3p	0.413807	0.0305468
XIST	CHL1	hsa-miR-10a-5p	0.413807	0.0305468
XIST	CHL1	hsa-miR-335-5p	0.413807	0.0305468
AC093010.3	DAAM2	hsa-miR-18a-5p	0.409374	0.00443946
AC093010.3	DAAM2	hsa-miR-18b-5p	0.409374	0.00443946
XIST	THRB	hsa-miR-200a-3p	0.409207	0.000112038
XIST	THRB	hsa-miR-101-3p	0.409207	0.000112038
XIST	THRB	hsa-miR-320d	0.409207	0.000112038
XIST	THRB	hsa-miR-320c	0.409207	0.000112038
XIST	THRB	hsa-miR-27a-3p	0.409207	0.000112038
XIST	THRB	hsa-miR-4429	0.409207	0.000112038
XIST	THRB	hsa-miR-155-5p	0.409207	0.000112038
XIST	THRB	hsa-miR-425-5p	0.409207	0.000112038
XIST	THRB	hsa-miR-204-5p	0.409207	0.000112038
XIST	CYBRD1	hsa-miR-17-5p	0.402149	0.0116509
XIST	CYBRD1	hsa-miR-20a-5p	0.402149	0.0116509
XIST	CYBRD1	hsa-miR-92a-3p	0.402149	0.0116509
XIST	CYBRD1	hsa-miR-301a-3p	0.402149	0.0116509
XIST	CYBRD1	hsa-miR-519d-3p	0.402149	0.0116509
XIST	CYBRD1	hsa-miR-124-3p	0.402149	0.0116509
XIST	CYBRD1	hsa-miR-93-5p	0.402149	0.0116509
XIST	CYBRD1	hsa-miR-106b-5p	0.402149	0.0116509
XIST	CYBRD1	hsa-miR-20b-5p	0.402149	0.0116509
